# Supplementary material for: Territorial-sneaker games with non-uniform interactions and female mate choice
Source: Behav Ecol. 2025 Jan 17;36(2):araf002. doi: 10.1093/beheco/araf002 (PMC11786120; doi:10.1093/beheco/araf002)
Supplement: araf002_suppl_Supplementary_Materials [file araf002_suppl_supplementary_materials.zip]

Archive with 3 entries (2 files):
- araf002_suppl_Supplementary_code/
- araf002_suppl_Supplementary_code/SingleSpeciesModelMaleStrategyandFemaleChoice.R
- araf002_suppl_Supplementary_code/TwoInteractingSpeciesModelMaleStrategyandFemaleChoice.R
