# Supplementary material for: Territorial-sneaker games with non-uniform interactions and female mate choice
Source: Behav Ecol. 2025 Jan 17;36(2):araf002. doi: 10.1093/beheco/araf002 (PMC11786120; doi:10.1093/beheco/araf002)
Supplement: araf002_suppl_Supplementary_Materials [file araf002_suppl_supplementary_materials.zip › araf002_suppl_Supplementary_code/SingleSpeciesModelMaleStrategyandFemaleChoice.R]

# SUPPLEMENTARY R CODE 
# Territorial-sneaker games with non-uniform interactions and female mate choice


# SINGLE SPECIES MODEL (ALLOPATRIC)

# the package for numerical integration of coupled ordinary differential equations (ode)
# default integrator in lsoda
library(deSolve)

# the function representing the odes for the dynamics of the male strategy and female preference
# only needs to be defined once per session
dynMSFP <- function(t, xyini, p) {
  
  # initial conditions 
  # x refers to frequency of the male territorial strategy
  # y refers to frequency of females that prefer territorial males
  xT <- xyini[1] 
  yT <- xyini[2] 

    with(as.list(p), {
  
    # elements to payoff matrix (am-dm, filled by row)
      am<- (((V-d)/2) - C)*m-(1-m)*C
      bm<- (V*(w*qm+(1-w)*yT)-d)*m
      cm<- V*(1-((w*qm+(1-w)*yT)))*m
      dm<- (((V)/2) - C)*m-(1-m)*C
      
    # male fitnesses for territorial and sneaker males
    fT<- (am*xT*rTT+bm*(1-xT)*rTS)/(xT*rTT+(1-xT)*rTS) 
    fS<- (cm*xT*rTS+dm*(1-xT)*rSS)/(xT*rTS+(1-xT)*rSS)
    # replicator dynamics of territorial males
    dxTdt <- xT*(1-xT)*(fT-fS) 

    # female fitnesses for those that prefer to mate with territorials vs. sneakers
    gT<- bT*(w*qm+(1-w))+bS*(1-(w*qm+(1-w)))
    gS<- bT*w*qm+bS*(1-w*qm)
    pTS<- xT*(1-xT)*rTS/(xT*xT*rTT+xT*(1-xT)*rTS+(1-xT)*(1-xT)*rSS)
    
    # replicator dynamics of female preference
    dyTdt<- yT*(1-yT)*(gT-gS)*pTS 
    
    return( list(c(dxTdt, dyTdt)) ) })
} # end of function to be integrated

# parameter values (currently set for interior stable equlibrium following Figure 2)
V<- 1; C<- 0.1; d<- 0.05;m<- 0.4; qm<- 0.6; w<- 0.8; 
bT<- 0.9; bS<- 1; rTT<- 0.5; rTS<- 1; rSS<- 0.1; 

# assign these parameters to a vector by name
p <- c(V = V, C = C, d = d, m = m, qm = qm, w = w, bT = bT, bS = bS, rTT = rTT, rTS = rTS, rSS = rSS)

# set ititial conditions
yini<- c(xT = 0.5, yT = 0.5)

# max integration period
maxt<- 1000

# set the number of reporting steps over the integration period
times <- seq(0, maxt, 0.01)
MSFP.out <- ode(yini, times, dynMSFP, p)

# temporal dynamics of territorial males
plot(MSFP.out[,1], MSFP.out[,2],type = "l", ylim = c(0,1), lwd = 2,
     xlab = "Time",ylab = "Proprtion of territorial males")

# temporal dynamics of the frequency of territorial males and females that prefer territorial males
matplot(MSFP.out[,1], MSFP.out[,2:3], type = "l", xlab = "time", ylim = c(0,1), lwd = 2, ylab = "Male strategy or female preference")
legend("topright", col = 1:2, lty = 1, lwd = 2, legend = c("Frequency of territorial males", "Frequency of females that prefer territorials"))

# phase plot if desired
plot(MSFP.out[,2], MSFP.out[,3],type = "l", ylim = c(0,1),
     xlab = "Proportion of males that are territorial",ylab = "Female preference for territorial males")


# Check payoff inequalities if females rapidly move their preferences to their optimum
yv<- ifelse(bT > bS, 1, 0)
am<- (((V-d)/2) - C)*m-(1-m)*C
bm<- (V*(w*qm+(1-w)*yv)-d)*m
cm<- V*(1-((w*qm+(1-w)*yv)))*m
dm<- (((V)/2) - C)*m-(1-m)*C
zv<- c(am,bm,cm,dm)
names(zv)<- c("a","b","c","d")
zv[order(-zv)]
if ((am < cm) && (bm > dm)) {print("Stable equilibirum")}
if ((am > cm) && (bm < dm)) {print("Bi-stable (one dominates)")}
if ((am > cm) && (bm > dm)) {print("T dominates [interior equilibrium may be possible]")}
if ((am < cm) && (bm < dm)) {print("S dominates [interior equilibrium may be possible]")}
