# Supplementary material for: Territorial-sneaker games with non-uniform interactions and female mate choice
Source: Behav Ecol. 2025 Jan 17;36(2):araf002. doi: 10.1093/beheco/araf002 (PMC11786120; doi:10.1093/beheco/araf002)
Supplement: araf002_suppl_Supplementary_Materials [file araf002_suppl_supplementary_materials.zip › araf002_suppl_Supplementary_code/TwoInteractingSpeciesModelMaleStrategyandFemaleChoice.R]

# SUPPLEMENTARY R CODE 
# Territorial-sneaker games with non-uniform interactions and female mate choice

# TWO SPECIES MODEL (SYMPATRIC)

# the package for numerical integration of coupled ordinary differential equations (ode)
# default integrator in lsoda
library(deSolve)

# the function representing the odes for the dynamics of the male strategy and female preference
# only needs to be defined once per session

dynMSFP2 <- function(t, xyini, p) {
  
  # initial conditions 
  # x refers to frequency of the male territorial strategy
  # y refers to frequency of females that prefer territorial males
  x1T <- xyini[1] 
  y1T <- xyini[2] 
  x2T <- xyini[3] 
  y2T <- xyini[4] 
  
    with(as.list(p), {
      
      # calculations of Pr(Species 1|T) and Pr(Species 1|S)
      pT1<- f*x1T/(f*x1T + (1-f)*x2T)
      pT2<- 1- pT1
      pS1<- f*(1-x1T)/(f*(1-x1T) + (1-f)*(1-x2T))
      pS2<- 1- pS1
      
    # overall frequencies of territorial and sneaker morphs from both species
      xTB<- f*x1T+(1-f)*x2T
      xSB<- f*(1-x1T)+(1-f)*(1-x2T)
    
    # elements to payoff matrix for species 1 (am1-dm1, filled by row)
      p1<- (((V-d)/2) - C)*f
      p2<- ((-d/2) - C)*(1-f)
      am1<- (p1+p2)*m - C*(1-m)
      bm1<- (V*(w*qm+(1-w)*y1T)-d)*m*f-d*m*(1-f)
      cm1<- V*(1-((w*qm+(1-w)*y1T)))*f*m
      dm1<-  (((V/2) - C)*f- C*(1-f))*m-C*(1-m)
      
      # species 1 male fitnesses for territorial and sneaker males      
      f1T<- (am1*xTB*rTT+bm1*xSB*rTS)/(xTB*rTT+xSB*rTS) 
      f1S<- (cm1*xTB*rTS+dm1*xSB*rSS)/(xTB*rTS+xSB*rSS)
      # replicator dynamics of territorial males of species 1
      dx1Tdt <- x1T*(1-x1T)*(f1T-f1S) 
      
      # species 1 female fitnesses for those that prefer to mate with territorials vs. sneakers
      g1T<- pT1*bT*(w*qm+(1-w))+pS1*bS*(1-(w*qm+(1-w)))
      g1S<- pT1*bT*w*qm+pS1*bS*(1-w*qm)
      
      pTS<- xTB*(1-xTB)*rTS/(xTB*xTB*rTT+xTB*(1-xTB)*rTS+(1-xTB)*(1-xTB)*rSS)
      
      # replicator dynamics of females that prefer territorial males
      dy1Tdt<- y1T*(1-y1T)*(g1T-g1S)*pTS 
      
      
    # elements to payoff matrix for species 2 (am2-dm2, filled by row)
      p1<- (((V-d)/2) - C)*(1-f)
      p2<- ((-d/2) - C)*f
      am2<- (p1+p2)*m - C*(1-m)
      bm2<- (V*(w*qm+(1-w)*y2T)-d)*m*(1-f)-d*m*(f)
      cm2<- V*(1-((w*qm+(1-w)*y2T)))*(1-f)*m
      dm2<-  (((V/2) - C)*(1-f)- C*(f))*m-C*(1-m)
      
      
      # species 2 male fitnesses for territorial and sneaker males
      f2T<- (am2*xTB*rTT+bm2*xSB*rTS)/(xTB*rTT+xSB*rTS) 
      f2S<- (cm2*xTB*rTS+dm2*xSB*rSS)/(xTB*rTS+xSB*rSS)
      # replicator dynamics of territorial males of species 1
      dx2Tdt <- x2T*(1-x2T)*(f2T-f2S) 
      
      # species 1 female fitnesses for those that prefer to mate with territorials vs. sneakers
      g2T<- pT2*bT*(w*qm+(1-w))+pS2*bS*(1-(w*qm+(1-w)))
      g2S<- pT2*bT*w*qm+pS2*bS*(1-w*qm)
      
      # replicator dynamics of females that prefer territorial males
      dy2Tdt<- y2T*(1-y2T)*(g2T-g2S)*pTS 
      
    
    return( list(c(dx1Tdt, dy1Tdt,dx2Tdt, dy2Tdt)) ) })
} # end of function to be integrated


# some conditions that would give equilibrium when alone and distinct monomorphism when together 
V<- 1; C<- 0.1; d<- 0.05; m<- 0.4; bT<- 0.9; bS<- 1; w<- 0.6; qm<- 0.6; rTT<- 0.5; rTS<- 1; rSS<- 0.1; f<- 0.7

# some conditions for one species remaining polymorphic and the other monomorphic
V<- 1; C<- 0.1; d<- 0.05; m<- 0.4; bT<- 0.9; bS<- 1; w<- 0.8; qm<- 0.4; rTT<- 0.5; rTS<- 1; rSS<- 0.1; f<- 0.7

# *some conditions that would give sneaker dominant when together
V<- 1; C<- 0.1; d<- 0.05; m<- 0.9; bT<- 0.9; bS<- 1; w<- 0.8; qm<- 0.1; rTT<- 0.5; rTS<- 1; rSS<- 0.1; f<- 0.7


# assign these parameters to a vector by name
p <- c(V = V, C = C, d = d, m = m, qm = qm, w = w, bT = bT, bS = bS, rTT = rTT, rTS = rTS, rSS = rSS, f = f)

# set initial conditions for the two species 
yini<- c(x1T = 0.2, y1T = 0.9, x2T = 0.8, y2T = 0.1)

# max integration period
maxt<- 1000

# set the number of reporting steps over the integration period
times <- seq(0, maxt, 0.01)
MSFP2.out <- ode(yini, times, dynMSFP2, p)

# temporal dynamics of territorial males of the two species
plot(MSFP2.out[,1], MSFP2.out[,2],type = "l", ylim = c(0,1), lwd = 2,col = "red",
     xlab = "Time",ylab = "Proprtion of territorial males")
lines(MSFP2.out[,1], MSFP2.out[,4], lwd = 2, col = "blue")


# temporal dynamics of females that prefer territorial males of the two species
plot(MSFP2.out[,1], MSFP2.out[,3],type = "l", ylim = c(0,1), lwd = 2, col = "red",
     xlab = "Time",ylab = "Proprtion of territorial males")
lines(MSFP2.out[,1], MSFP2.out[,5], lwd = 2, col = "blue")

plot(MSFP2.out[,3], MSFP2.out[,2],type = "l", xlim<- c(0,1), ylim = c(0,1), lwd = 2, col = "red",
     xlab = "Proportion of females preferring territorials",ylab = "Proprtion of territorial males")
lines(MSFP2.out[,5], MSFP2.out[,4], lwd = 2, col = "blue")
